# Supplementary material for: From Struggle to Strength: A Multicentric Study on How Public Policies for Celiac Disease Transform Lives
Source: Nutrients. 2024 Aug 26;16(17):2855. doi: 10.3390/nu16172855 (PMC11396799; doi:10.3390/nu16172855)
Supplement: Supplementary file 1 [file nutrients-16-02855-s001.zip]

Archive with 1 entries (1 files):
- nutrients-3170993-supplementary.pdf
